# Supplementary material for: Tackling Intrinsic Antibiotic Resistance in Serratia marcescens with a Combination of Ampicillin/Sulbactam and Phage SALSA
Source: Antibiotics (Basel). 2020 Jul 1;9(7):371. doi: 10.3390/antibiotics9070371 (PMC7400198; doi:10.3390/antibiotics9070371)
Supplement: Supplementary file 1 [file antibiotics-09-00371-s001.zip]

Archive with 6 entries (5 files):
- antibiotics-847709-supple-/
- antibiotics-847709-supple-/Figure S2 ProteinComparison.pdf
- antibiotics-847709-supple-/FigureS1.pdf
- antibiotics-847709-supple-/FigureS3SM04SAM.pdf
- antibiotics-847709-supple-/FigureS4SM14SAM.pdf
- antibiotics-847709-supple-/Supplementary Table S1R1.xlsx
