# Supplementary material for: Tackling Intrinsic Antibiotic Resistance in Serratia marcescens with a Combination of Ampicillin/Sulbactam and Phage SALSA
Source: Antibiotics (Basel). 2020 Jul 1;9(7):371. doi: 10.3390/antibiotics9070371 (PMC7400198; doi:10.3390/antibiotics9070371)
Supplement: Supplementary file 1 [file antibiotics-09-00371-s001.zip › antibiotics-847709-supple-/Supplementary Table S1R1.xlsx]

## Sheet: Tabelle1
Supplementary Table S1: List of ORFs identified in the genome of phage SALSA
Gene annotation is coloured according to its predicted functional category and is summarized at the end of the table
Gene-No.	Strand	Left End	Right End	Gene Length	BLAST HIT	Predicted Function	Phage species	Acc.-no	Coverage (%)	Identity (%)	E-Value	Protein Sequence
1	+	3	488	486	hypothetical protein [Serratia phage SM9-3Y]	hypothetical phage-like protein	SM9-3Y	APV17406.1	98	98.73	2e-112	RNNMYQGTFVNTGTMQIPEWPDVIISVATNEKGESYYDLRNAEGRPEFVVLVHPETGYVTGCNREGNFSFAYPLKVYFMDKVPEDSIENPGVYRWDDEFGWRKRIDVAAWKYNQELEAKDEIIMAATTGDFEKVKQIQEWVATAKAYKGNGYEPPLPEKPY
2	+	586	702	117	lysis protein [Yersinia phage phiYeO3-12]	Lysis	Yersinia phage phiYeO3-12	NP_052118.1	97	100	2e-17	LGLSLNEWFYVAAIAYTVVQIGAKVVDKMIDWKRANKE
3	+	706	972	267	DNA packaging protein B [Yersinia phage phiYeO3-12]	DNA replication, recombination, repair, packaging, and processin	Yersinia phage phiYeO3-12	NP_052119.1	100	98.68	1e-55	MSDKTLIKLLEMLDTEMAQRMLADLQSEERRTPQLYNAIGKLLDRHKFQISKLTPDENILGGLAAGLEDYNKVVGPNGLTDDETITLQ
4	+	1050	1514	465	probable endopeptidase [Yersinia phage phiYeO3-12]	Nucleotide metabolism	Yersinia phage phiYeO3-12	NP_052120.1	97	98.67	1e-105	MGGVMLKLLRSALPWVLAGTLFMGGWHLGSTHERANWKEVIQNEYIAKTKATAATQAEVSRVSREYQEEIAAIEGSTDRMLNDLRSNNKRLSVRIKTLTGLPEDNGRCEFNGRAELHESDAKRIIGITQAADAHVRALQRTIKEMQNERHPSKP
5	+	1489	3252	1764	DNA packaging protein B [Yersinia phage phiYeO3-12]	DNA replication, recombination, repair, packaging, and processin	Yersinia phage phiYeO3-12	NP_052119.1	100	98.98	0	MSDTQANRNALIIAQLKGDFVAFLFVLWKALALPPPTKCQINMARCLANGDNKKFILQAF RGIGKSFITCAFVVWTLWRDPQLKILIVSASKERADANSIFIKNIIDLLPFLAELKPRPG QRDSVISFDVGPAKPDHSPSVKSVGITGQLTGSRADIIIADDVEIPSNSATQGAREKLWT LVQEFAALLKPLPTSRVIYLGTPQTEMTLYKELEDNRGYTTIIWPALYPRSREEDLYYGD RLAPMLREEFNDGFEMLQGQPTDPVRFDMEDLRERELEYGKAGFTLQFMLNPNLSDAEKY PLRLRDAIVCGLDFEKAPMHYQWLPNRQNRNEELPNVGLKGDDIHSYHSCSQNTGQYQQR ILVIDPSGRGKDETGYAVLFTLNGYIYLMEAGG…
6	+	3262	3684	423	putative HNH endonuclease [Serratia phage SM9-3Y]	homing endonuclease and homologs	SM9-3Y	APV17406.1	100	96.43	4e-95	MFDLRYSPEVPGCLSNSEGEQLCVLSGSYYTLHGGAAHRINWEAFNGRIPEGMFVDHINRNKLDNRIENLRLASRSQNVHNSKRPKADGLLKGIRKTAKGFDAMITVRGVKYVEKFIELNDAVAWRDAKASELVGAYYLA
7	-	4839	4985	147	hypothetical protein [Enterobacter phage E-4]	hypothetical phage-like protein	Enterobacter phage E-4	AKA61653.1	52	80	0.001	LVVNVLWYILLRLLHVVNAFFRMTYRLSTYPVDSGISGSGFKAVVPLT
8	+	5267	5725	459	S-adenosyl-L-methionine hydrolase [Yersinia phage phiYeO3-12]	Nucleotide metabolism	Yersinia phage phiYeO3-12	NP_052065.1	100	94.74	2e-105	MIFTKEPANVFYVLVSAFRSNLDDEVNMSRHRHMVSTLRAAPGIYGELESTDLTGCYRESIALAPTEEKTMRVRCKDKAQALNVARLACNEWEQDCVLVYKSQTHTAGLVYAKDIDGYKAERLQGSFQEVPKGAPLQGCFTIDEFGRRWQVQ
9	+	5798	6082	285	hypothetical protein [Serratia phage SM9-3Y]	hypothetical phage-like protein	SM9-3Y	APV17409.1	100	95.74	6e-59	MRLSKDTAVALRSAIESRAAHNVGGLADVARAYKEKGLTFRRFVWDCYHAVGFKETTRIIAENNAVTIIGGHLTDVNDAHIETILKVALKDLKY
10	+	6156	6353	198	putative 0.6A protein [Yersinia phage phiYeO3-12]	hypothetical phage-like protein	Yersinia phage phiYeO3-12	NP_052068.1	100	78.46	3e-29	MLTALIALVYLCIAMYFMRDFNRGLVVHKATLSYFKLGFIPRFTVRERNGRFKANKVGVFYIATH
11	-	6340	6510	171	hypothetical protein EMP27_17 [Klebsiella phage vB_KpnP_Emp27]	hypothetical phage-like protein	Klebsiella phage vB_KpnP_Emp27	QEG11863.1	100	96.43	2e-29	LLRTNSKHVKTALYAMAYGASKHKVKRILTRHRKMTARQAASAVKWAEFTLYSSYR
12	+	6525	7634	1110	protein kinase [Serratia phage 2050H2]	Nucleotide metabolism	Serratia phage 2050H2	ASZ78984.1	100	95.66	0	MTFTEAQAALEAIRNLPIEHMNERQPMLVALAAAIVNAETQDGELTQAAGNTSLEDMDYWQTLAERMRDVGFIKLGNGHFSAAYEHALLPGKVIKVGFKKEDSGAAYAAFCRMNQGREGIPTVYDIQRHTGCYTVVLDYLTPLNGWCRGESDKIRHHFMAAREIIEEDCFDTAEEYPISDGFIETCKDIRKFFLGIASFDCHSGNMMKDQMGRLIITDPVSFSADDKLKPGEFHCDPDELIAEIEALRAQEAIDRCKARKARRDPKGDFQVARKARAKWRIKAAKRAKRNAKMFAKMRMDANEQRRAEPRARMLWGDKHWRNAWVQHMNVDFARLELLAAAQMAQIDHKAIVWGKPLYIDAYLDKRLQG
13	+	7705	10359	2655	RNA polymerase [Yersinia phage phiYeO3-12]	Nucleotide metabolism	Yersinia phage phiYeO3-12	NP_052071.1	100	98.64	0	MNIIENIEKNDFSEIELAAIPFNTLADHYGSALAREQLALEHESYELGERRFLKMLERQAKAGEIADNAAAKPLLATLLPKLTARIAEWLEEYASKKGRKPVAYAPLQLLKPEASAFITLKVILASLTSTNMTTIQAAAGMLGKAIEDEARFGRIRDLEAKHFKKHVEEQLNKRHGQVYKKAFMQVVEADMIGRGLLGGEAWSSWDKETTMHVGIRLIEMLIESTGLVELQRHNAGNAGSDHEALQLAQEYVDVLAKRAGALAGISPMFQPCVVPPKPWVAITGGGYWANGRRPLALVRTHSKKGLMRYEDVYMPEVYKAVNLAQNTAWKINKKVLAVVNEIVNWKNCPVADIPSLERQELPPKPDDIDTNEAALKEWKKAAAGIYRLDKARVSRRISL…
14	+	10411	10857	447	HNH endonuclease [Brevundimonas diminuta]	homing endonuclease and homologs	Brevundimonas diminuta	WP_087139064.1	98	43.33	9e-40	MITLEERLEAGSRVNEATGCIEWQGAKHHSGYGVITIKRKAKRAHRVAYEVAYGEIPKGKLLCHTCDNKLCINPAHLIPGTHKENMQDMVASGKSLKGTKHHKAVLNEDLVREIRYATGTHQEIADRFGVSKSNVGFIRRRETWTHVN
15	+	10927	11199	273	1.05 protein [Yersinia phage phiYeO3-12]	hypothetical phage-like protein	Yersinia phage phiYeO3-12	NP_052072.1	100	97.78	4e-58	MINIKTFFKNIFKLNRLTSVKFYAWMPGSDDLRKTEFKLGLGPCGKVVKKLECYSTSSGMVIFQTTEDNETKSFYYPKGSTCGHIERTYS
16	+	11292	11432	141	1.1 protein [Yersinia phage phiYeO3-12]	hypothetical phage-like protein	Yersinia phage phiYeO3-12	NP_052073.1	100	100	8e-24	MRTNFEKFTKRDSVVNEHGEQWQERRDRMKKRHKQQRGNSQKREWN
17	+	11432	11710	279	deoxyguanosine triphospho-hydrolase inhibitor [Yersinia phage phiYeO3-12]	Nucleotide metabolism	Yersinia phage phiYeO3-12	NP_052074.1	98	96.70	5e-60	MMMGRIYSGNLNDYKDVVARLQEDHDVTVKVESFSYENPAKMCRSSGEVLRVFTRSGHLV ASRTFEHSDSDVQINAQTAWLRKIHSDLKHWK
18	+	11791	12852	1062	DNA ligase [Leclercia phage 10164-302]	DNA replication, recombination, repair, packaging, and processin	Leclercia phage 10164-302	ATA65252.1	100	97.17	0	MRNNLMNIFKTEPYKAVSFVESAVKKALETSGYLIADIKYDGVRGNIVVDNVAEAAWLSR VGKLIPALEHLNGFDKRWQQLLNDDRCIFPDGFMLDGELMVKGVDFNTGSGLLRTKWLKK DNAEFHNVMVTPDMLKPRKVGVAKRVRTAFELDPKLLSVRLYAVMPIHIAESGEDYAVQN LLMPYHVEAMRSLLVEYFPEIEWLIAETYEVYDMDSLTELYEEKRAEGHEGLIVKDPQGI YKRGKKSGWWKLKPECEADGIIQGVNWGTEGLANEGKVIGFSVLLETGRLVDANNISRAL MDEFTANVKAHGEDFYNGWACQVNYMEETPDGSLRHPSFEKFRGTEDNPQEKM
19	+	13022	13279	258	1.6 protein [Yersinia phage phiYeO3-12]	hypothetical phage-like protein	Yersinia phage phiYeO3-12	NP_052078.1	100	100	3e-54	MRLHFNTSNGIFSVRREDRSTAVASERNAKLPLIGSVVPLSPRVHLLITRGEFIKAMNKERPHLEAVVTYWPRIRLFVKWIKEVL
20	+	13279	13809	531	hypothetical protein 10164302_00011 [Leclercia phage 10164-302]	hypothetical phage-like protein	Leclercia phage 10164-302	ATA65254.1	100	96.59	2e-123	MLQHHWNKPDLEARFPVNSAVRYSGDNPVLKGLTGTVQGYSHTGRVKVHFGIHEAEVHPS VLIQLPKAGDSVGVKTPKEQPREGTYTGGSADYYQVKVTNTTTEGRPEYIAECNDIIEAL GMNFAEGNAFKALWRRAAQRTLGLRKAGAKDDGLYDAEKVEFFGARLVAQSKAVSK
21	+	13806	13952	147	gp1.8 [Salmonella phage phiSG-JL2]	hypothetical phage-like protein	Salmonella phage phiSG-JL2	YP_001949758.1	100	100	4e-26	MTLRECCDWCAAKWNQAIEDGDKAAADAYQQLYALWERRFKEAQSGAT
22	+	13939	14103	165	bacterial RNA polymerase inhibitor [Citrobacter phage SH1]	Nucleotide metabolism	Citrobacter phage SH1	YP_009286640.1	100	98.15	4e-30	VEQREQKYLLTIEGNTESFEVPVFARSLEEATLQAEHYEDAGFVVTRIRPEVKA
23	+	14156	14863	708	single-stranded DNA-binding protein [Yersinia phage phiYeO3-12]	DNA replication, recombination, repair, packaging, and processin	Yersinia phage phiYeO3-12	NP_052082.1	100	95.74	3e-163	MAGFKKKIYTSGLGTAEPYAYLSKPDYGNEERGFGNPRGVYKVDLTLSNKDPRCQAMVDEIVKTHEEAYAAAVEEFEANPPQVQRGKKPLKPYEGDMPFFDNGDGTTTFKFKCYASFQDKKTKETKHINLVVVDSKGKKIQDVPIIGGGSKLKVKYSLVPYKWNTAVGASVKLQLESVMLVELATFGGGGEDEWADEVEDGGYTASESRQSHDEQEWQEWQEDEHEDAPSDDEDF
24	+	14864	15319	456	endonuclease [Yersinia phage phiYeO3-12]	Nucleotide metabolism	Yersinia phage phiYeO3-12	NP_052083.1	100	96.03	6e-100	MAGAYAARGVRKVGAFRSGLEDKVSKQLESKGIKFDYELWRIPYVIPASDHLYTPDFLLPNGIFIETKGLWDSDDRKKHLLIREQMPELDIRLVFSSSRSKLYKGSPTSYGEWCEKHGILFADKLIPVAWLKEPKKEVPFDKFKTKGAKKK
25	+	15316	15750	435	protein 3.3 [Yersinia phage phiA1122]	hypothetical phage-like protein	Yersinia phage phiA1122	NP_848276.1	99	68.53	4e-67	MILHTKLEIVPTDSCVEWTGAYHKNGYGVLSLNRKLARELGLGRVQFVHRASYIQHHGSIPEGLVVRHKCDNKACFNPAHLEVGTHYDNACDAFERGQAKRKLTDKEAGFIRESSESNRKLAKSFGVSATTVFHIKNGNKWRNI
26	+	15750	16205	456	N-acetylmuramoyl-L-alanine amidase [Yersinia phage phiYeO3-12]	Lysis	Yersinia phage phiYeO3-12	NP_052084.1	100	86.09	2e-93	MAKVQFKPRASTEAIFVHCSATKPSMNWGLREIRQSHKERGFLDVGYHFIIKRDGTIEAGRDEDVIGAHVEGYNSTSVGVCLVGGVDDRLKPEANFTPAQMQALRSLLVTLLAKYEGSVLRAHHDVAPKACPSFDLKRWWEKNELVTSDRG
27	+	16384	18084	1701	DNA primase/helicase [Enterobacteria phage T3]	DNA replication, recombination, repair, packaging, and processin	Enterobacteria phage T3	NP_523315.1	100	99.29	0	MEREDDSIFLFHAPCENCGSSDGNSVYSDGHEWCFVCEHRVPANEEREAKLATRRRTGGSKPMSYDVWNFGDSNGRYSDLTARGISKETCQKAGYWLAKVDNRMYQVADYRDQNGSIVSQKVRDKDKNFKTTGSHKSDALFLKHLWSGGKKIVVTEGEIDALTVMELQDCKYPVVSLGHGASAAKKTCAANYEYFDQFEQIILMFDMDDAGRKAVEEAAQVLPAGKVRVAVLPCKDANECHIMGEDKAILEQIWNANPWVPDGVVSALSLKDRVKEAMTSEDAVGLLFDGCQGLNDRTLGARGGEVVMVTSGSGMGKSTFVRQQALAWGKRMGKRVGLAMLEESVEDTIQDMMGLNNKVRLRQSDEVKKAIAEDGRFDEWYDELFGDDTFHLYDSFAEA…
28	+	18180	18392	213	hypothetical protein vBYenPAB5_0018 [Yersinia phage vB_YenP_AP5]	hypothetical phage-like protein	Yersinia phage vB_YenP_AP5	YP_009102813.1	100	100	8e-40	MFKFINTLGKLVVKLYFIEAKKLDKKAKADSQRAIELAKQSREKSDAAVSGIHKSAAIAAKAQSMSKFFE
29	+	18405	18689	285	4.5 protein [Yersinia phage phiYeO3-12]	hypothetical phage-like protein	Yersinia phage phiYeO3-12	NP_052092.1	100	100	3e-63	MSKSITHANTIRLPDTADQFSRRVHINVRGEKVTMVYRWKDHKSPKAHTQRMTLDDKQVGRLMGALTMAADKVVGDNRERLVEFGAGMQEIIEK
30	+	18757	20871	2115	DNA polymerase [Yersinia phage phiYeO3-12]	DNA replication, recombination, repair, packaging, and processin	Yersinia phage phiYeO3-12	NP_052093.1	100	99.72	0	MLVSDIEANNLLEKVTKFHCGVIYDYRDGEYHSYRPGDFGAYLDALEAEVKRGGLIVFHNGHKYDVPALEKLAKLQLNRDFKLPRENCIDTLVLSRLLHANLKDTDMGLLRSGKLPGRRFGSHALEAWGYRLGEMKGEYKDDFKAMLEEQGEEYVDGAEWVSFNEPMMAYNVQDVVVTVKLLEKFLTDLHYFPAGMDFTKYDADLFWREAGESVDIEHRAAWLLAKQERNGFPFNTQAIEELYVELAAKRAELLRKLTETFGSWYQPKGGKELFKHPRTGKPLPSYPRVVYPKQGGVYKKPRNKAQREGLEPCDLDTRDYMEGAPYTPVEFVTFKPSSRDHIQKKLQEAGWVPEKFTEKGAPVVDDEVLEHVRVDDPEKQACIDLIKEYLMIQKRIGQA…
31	-	21016	21213	198	hypothetical protein 10164302_00023 [Leclercia phage 10164-302]	hypothetical phage-like protein	Leclercia phage 10164-302	ATA65266.1	100	95.52	2e-37	MLTLRDALQVFYVAAPTVQTQVVYLVPFWYRPTVSFQNPAVKHKAFLLALSGRPYTIPEVAIVIALM
32	+	21191	21496	306	putative fusion 5.5-5.7 protein [Yersinia phage phiYeO3-12]	hypothetical phage-like protein	Yersinia phage phiYeO3-12	NP_052097.1	100	98.02	4e-66	MTMTKHFKVTFDVTAVIDSESEKNLNELLVDLAKKAGSGEKLNPFKQELLIQGLTHGPEGAAAFCIKQGLREFIRDGHSELSSTEQKLMRFSPATVREVFK
33	+	21493	21702	210	5.7 protein (Yersinia phage phiYeO3-12)	hypothetical phage-like protein	Yersinia phage phiYeO3-12	NP_052098.1	100	100	2e-42	MSEYLKVLAAIKGCPKSFQSNYVRNNAALVAEAASRGHISCLTVGGRNGGAWEVTASGVRFLKRMGGCV
34	+	21699	21881	183	putative 5.9 protein [Yersinia phage phiYeO3-12]	hypothetical phage-like protein	Yersinia phage phiYeO3-12	NP_072071.1	100	100	2e-35	MIMPKSDTVTMTRDAWNDVSAYIDKLEKDLEFLNALKACGVDNWDGYSDAVEMVYGEDDE
35	+	21878	22792	915	exonuclease [Yersinia phage phiYeO3-12]	DNA replication, recombination, repair, packaging, and processin	Yersinia phage phiYeO3-12	NP_052100.1	99	99.67	0	MSLITLKDFAEMREGKPMEKGVLVMDGDWLVYQSMAAAEVETDWGDDIWTLECDHAKARS ILDSAIESYRTRKKAWSDAMVVLAFTDDVNWRKVLVDETYKENRKATRKPVGYRDFLSKL WERDEFIHIKEDMLEGDDVMGIIGSGHEVFGFKKAVLVSCDKDFKTIPDVDFLWCTTGNI LTQTKETADWWHLFQTIKGDMTDGYSGIPGWGDTAEAFLNDPFIVEPVESVLKSGKNKGQ TVTKWVKRAPDATETLWDCIKSIGAKAGMTEQEIIKQGQMARILRFEEYNYIDKEIYLWT PQST
36	+	22771	22884	114	hypothetical protein phiYe-F10_00028 [Yersinia phage phiYe-F10]	hypothetical phage-like protein	Yersinia phage phiYe-F10	AKQ06787.1	100	94.59	4e-15	MDAAKYITIAVLVGMLARGLWMFALILRDVKRDYEIK
37	+	23029	23223	195	6.5 protein [Yersinia phage phiYeO3-12]	hypothetical phage-like protein	Yersinia phage phiYeO3-12	NP_052103.1	100	100	2e-38	MPRAAKEYLQVRFNQTYVMESGEYRALRAAGYSESFIAGVMHGLYLASRTLDEIEVRKEQ LRQE
38	+	23228	23479	252	6.7 protein [Yersinia phage phiYeO3-12]	hypothetical phage-like protein	Yersinia phage phiYeO3-12	NP_052104.1	100	98.8	1e-49	MCWKPKVKVPKMDTNQIRAAEPAPLTEPPKSVVWGGDDDEDTSVSSSEVPTTPSSGKSSLKVKLDDSAAKNKSKSSIRSKAFG
39	+	23507	23800	294	host specificity protein B [Yersinia phage phiYeO3-12]	Virion proteins (Head/Neck/Tail/Tail fiber)	Yersinia phage phiYeO3-12	NP_052105.1	100	81.13	3e-35	MGFFKKIEKAVKKVVKEVGKPIEKVGNEVGKAVGGALGAGKQEIIQQEAPAQVVDVPEQDKAEGEDAAQTESARKKARSGGKKALSVARSSGGGINI
40	+	23811	25418	1608	head-to-tail joining protein [Yersinia phage phiYeO3-12]	Virion proteins (Head/Neck/Tail/Tail fiber)	Yersinia phage phiYeO3-12	NP_052106.1	100	99.44	0	MADSKRTGLGEDGAKATYDRLTNDRRAYETRAENCAQYTIPSLFPKESDNESTDYTTPWQAVGARGLNNLASKLMLALFPMQSWMKLTISEYEAKQLVGDPAGLAKVDEGLLMVERIIMNYIESNSYRVTLFECLKQLIVAGNALLYLPEPEGSYNPMKLYRLSSYVVQRDAYGNVLQIVTRDQIAFGALPEDVRSAVEKAGGEKKMDEMVDVYTHVYLDEESGDYLKYEEVEDVEIDGSDATYPTDAMPYIPVRMVRIDGESYGRSYCEEYLGDLRSLENLQEAIVKMSMISAKVIGLVNPAGITQPRRLTKAQTGDFVPGRREDIDFLQLEKQADFTVAKAVSDQIEARLSYAFMLNSAVQRTGERVTAEEIRYVASELEDTLGGVYSILSQELQLP…
41	+	25520	26452	933	capsid assembly protein [Yersinia phage phiYeO3-12]	Virion proteins (Head/Neck/Tail/Tail fiber)	Yersinia phage phiYeO3-12	NP_052107.1	100	98.39	0	MAESNADVYASFGVNNAVMTGSTPTEHEQNMLSLDVAARDGDDAIVLSEEPSSHNDDPYAAGVDPFAAGEDDEGRIQVRISEDGNEAEFDTGSDNAEVETEGEADEFEPLGDTPEELSQVTEQLGQHEEGFQAMVEQAVERGLSAESVTRIYEEYEADGISEKSYAELEAAGYSRAFVDSYISGQEALVDQYVNQVVAFAGGKERFSAIHTHLEATNPAAAESLETAMMNRDLATIKAIINLAGESYTKKFGKPANRSVTKRATPVKPVARQKEGFTNQAEMIKAMSDPRYRSDAAYRQMVEQKVIDSSF
42	+	26609	27649	1041	minor capsid protein 10A/B [Yersinia phage phiYeO3-12]	Virion proteins (Head/Neck/Tail/Tail fiber)	Yersinia phage phiYeO3-12	NP_052108.1	99	97.08	0	MANNQVGQQIGTNQGKGQSAADKLALFLKVFGGEVLTAFARTSVTMPRHMLRSIASGKSAQFPVIGRTKAAYLKPGENLDDKRKDIKHTEKVINIDGLLTADVLIYDIEDAMNHYDVRAEYTAQLGESLAMAADGAVLAELAGLVNLPDASNENIEGLGKPTVLTLVKPKAGDLTDPVELGKAIIAQLTIARAALTKNYVPAADRTFYTTPDNYSAILAALMPNAANYQALLDPERGTIRNVMGFEVVEVPHLTAGGAGDTREDAPAGQKHAFPATSSTTVKVALDNVVGLFQHRSAVGTVKLKDLALERARRANYQADQIIAKYAMGHGGLRPEAAGAIVMPAAK
43	+	27838	28428	591	tail tubular protein A [Yersinia phage phiYeO3-12]	Virion proteins (Head/Neck/Tail/Tail fiber)	Yersinia phage phiYeO3-12	NP_052110.1	100	97.96	9e-141	MRSYEMNIETAEELSAINDILASIGEPPVSTLEGDTNADVANARRVLNKINRQIQSRGWTFNIEEGVTLLPDAFSGMIPFSSDYLSVMATSGQTQYINRGGYLYDRSAKTDRFPSGVQVNLIRLREFDEMPECFRNYIVTKASRQFNNRFFGAPEVDGVLQEEEQEAWRACFEYELDYGNYNMLEGDSFTSGLLNR
44	+	28444	30849	2406	tail tubular protein B [Yersinia phage phiYeO3-12]	Virion proteins (Head/Neck/Tail/Tail fiber)	Yersinia phage phiYeO3-12	NP_052111.1	100	98	0	MALISQSIKNLKGGISQQPDILRFAEQGSVQINGWSSESAGLQKRPPMIHLKTLGPAGYVGAQPYVHLINRDEFEQYFVVFTGEDIKVFDLDGKEYQVRGDRAYVRTANPREDLRMVTVADYTFVTNRKVVVQSNDQSVNLPGFKDQGDALINVRGGQYGRRLSIEFNGAERAAVQLPDGSQPAHVNEVDGQAIAEKLAAQLRNNLGNPSNAQDPNKWRFNVGPGFIHILAPNNDNVWGLQTKDGYADQLINPVTHYTQSFQKLPINAPDGYIVKIVGDTSKTADQYYVRFDLNRKVWVETIGWNTRTHLHYHTMPWALVRASDGNFDFKYLEWGARTVGDDTTNPYPSFTGQTINDIFFFRNRLGFLSGENIILSRTSKYFNFFPASVSNYSDDDPID…
45	+	30922	31332	411	internal virion protein A [Yersinia phage phiYeO3-12]	Virion proteins (Head/Neck/Tail/Tail fiber)	Yersinia phage phiYeO3-12	NP_052112.1	100	94.85	2e-92	MYITKCLQIHADNFQPSIEDILEAEALGVEPKVIPDENTVAMLSNNAVLAIGGNQGDRVWFLTSKYVPLFNLKERLEFRRLIIEYRDMMLSQYESIWNFVWVGNKSHIRFLKTIGAVFHNEFIADGQFQLFTISRR
46	+	31335	31928	594	internal virion protein B [Yersinia phage phiYeO3-12]	Virion proteins (Head/Neck/Tail/Tail fiber)	Yersinia phage phiYeO3-12	NP_052114.1	100	97.46	2e-135	MCWMAAIPIAMAGAQALSSQNSADKARVAQTEAGRRQAIEMVKETNIQNANASLEQRDALEAASSELTTRNMQKVQAMGTIRAAIGESMLEGESMKRIKRIEEGNYIREANSVTENYRRDYASIFAQQLGRTQSTASQVDAMYKSEAKGKSGLMRVLDPLSIMGQEAASQYAAGGFDNKGGNQAAPISAAKGTKTGR
47	+	31931	34150	2220	internal virion protein C [Yersinia phage phiYeO3-12]	Virion proteins (Head/Neck/Tail/Tail fiber)	Yersinia phage phiYeO3-12	NP_052115.1	100	97.56	0	MASKLNSVLGSMATPGMERLRGVKGMDYRAATIQAEQPRASLLDSISRFAKAGADMYMAKDERDKQRADERSNEIIRKLTPEQRRQAIQNGTLLYQDDPYAMQALKFKTGRNAAFLADDEVQQAIKEGRFRTREEMEQYRHSRLQEHSKSFAEQFGINEMDEEYQKGFNANITERNIAMYGAHDTFLSDQAQKGAILNSKVELNGVLSDPDLLSRPESGEFFQNYIDNSLVTGVTDNQAQQVISSSLNDVLQRPGGAAFLQNIENRKVTLNGATTTYRELMGDEQWQAMMIKAQHTQFQNNAKLTEKFRLDINSALNQADTGKGWEMLQGIKAELDKIQPGEEMTPEREWLISAQEQMRTRFKQEQAETAKLMDKQQKTLNKSLVIDKQFQKRLNGEYV…
48	+	34193	38155	3963	internal virion protein D [Yersinia phage vB_YenP_AP5]	Virion proteins (Head/Neck/Tail/Tail fiber)	Yersinia phage vB_YenP_AP5	AIM40382.1	100	98.71	0	MSYDKNKPSEFDGLFQKATDKHGVSYDLLRKLAFNESSFNPKAKSPTGPKGLMQFTKGTATALGLKVTDDDDDDRYNPELAVDAAARHLSDLIRKYDGDELKAALAYNQGEGRNGAPQMQAYDKGDWASISEEGRNYMRNLMDVANSPRKVDLEAFGGITPKAKGIPSGDAFAGIGKKQTVGTDLPESTGFKVEGKEQKAPNVPYAKDFWEKAGTTLDEFNSRSTFFGIGDATSAELHNSVLGVAFRAARSDDGFDLFKDTITPTRWNSHTWTPEELERIRKEVKNPAYINVVTGGSPENLDALIKMANDNYEMDARSADAGVGAKLTAGIVGAGVDPLSYVPLVGVAGKGLKVVNKAFIVGTQSAGLAVISEGLRTSIAGGEAHYADAALGGLVFGAG…
49	+	38203	39933	1731	tail fiber protein [Serratia phage SM9-3Y]	Virion proteins (Head/Neck/Tail/Tail fiber)	Serratia phage SM9-3Y	AOZ61234.2	98	79.09	0	MLIYKGGHMATTIKTVMTYPLDGSTTDFNIPFEYLARKFVRVTLIGVDRKELTLNQDYRF ATKTTISTTRTLGPADGYTLIEIRRFTSATDRLVDFTDGSILRAYDLNISQVQTLHVAEE ARDLTADTIGVNNDGDLDARGRRIVNVADAKDPGDAINLGQVQKWNDSALNSANRAKQEA DRATARANDANNSANASAGSASASASSAELAKRWSISETAVEPNLESSRTYALHSQSYMN ESKGAADRAKTSENNAKGSEINAKNSEMNAKSSETNAKASEERAIEEANKLGSWNKLAGT VDEVYAPGEDPESLNDPVGKTIWSYGLDAPVLRAYNGASIGAKWDGKDTGPFINWYRGKG ELAGTLRVHSDKSLLVQGFPHMTVDGQVHGAYI…
				legend	DNA replication, recombination, repair, packaging, and processing (7 ORFs)
					Homing endonucleases and homologs (2 ORFs)
					Lysis (2 ORFs)
					Nucleotide metabolism (7 ORFs)
					Virion proteins (Head/Neck/Tail/Tail fiber) (11 ORFs)
					hypothetical phage-like protein (20 ORFs)
